# Supplementary material for: Evaluation of Surfactants on Graphene Dispersion and Thermal Performance for Heat Dissipation Coating
Source: Polymers (Basel). 2022 Feb 27;14(5):952. doi: 10.3390/polym14050952 (PMC8912673; doi:10.3390/polym14050952)
Supplement: Supplementary file 1 [file polymers-14-00952-s001.zip]

Archive with 1 entries (1 files):
- polymers-1567423-supplementary.pdf
